# Supplementary material for: ﻿Nine new species of Trigonopterus Fauvel (Coleoptera, Curculionidae) from Sundaland
Source: Zookeys. 2022 Oct 12;1124:109–30. doi: 10.3897/zookeys.1124.89318 (PMC9836574; doi:10.3897/zookeys.1124.89318)
Supplement: XML Treatment for Trigonopterus microreticulatus [file zookeys.1124.89318-treatment6.xml]

<!DOCTYPE tp:taxon-treatment
  PUBLIC "-//TaxonX//DTD Taxonomic Treatment Publishing DTD v0 20100105//EN" "tax-treatment-NSO.dtd">
<tp:taxon-treatment xmlns:tp="http://www.plazi.org/taxpub"><tp:treatment-meta><kwd-group><label>Taxon classification</label><kwd>
              <named-content content-type="kingdom">Animalia</named-content>
            </kwd><kwd>
              <named-content content-type="order">Coleoptera</named-content>
            </kwd><kwd>
              <named-content content-type="family">Curculionidae</named-content>
            </kwd></kwd-group><mixed-citation publication-type="journal"><person-group><name><surname>Riedel</surname><given-names>Alexander</given-names></name></person-group><article-title>﻿Nine new species of <italic><tp:taxon-name><tp:taxon-name-part taxon-name-part-type="genus" reg="Trigonopterus">Trigonopterus</tp:taxon-name-part></tp:taxon-name></italic> Fauvel (<tp:taxon-name><tp:taxon-name-part taxon-name-part-type="order">Coleoptera</tp:taxon-name-part></tp:taxon-name>, <tp:taxon-name><tp:taxon-name-part taxon-name-part-type="family">Curculionidae</tp:taxon-name-part></tp:taxon-name>) from Sundaland</article-title><source>Zookeys</source><day>12</day><month>10</month><year>2022</year><volume>1124</volume><fpage>109</fpage><lpage>130</lpage><pub-id pub-id-type="doi">10.3897/zookeys.1124.89318</pub-id></mixed-citation></tp:treatment-meta><tp:nomenclature><label>﻿5.</label><tp:taxon-name>
            <object-id xmlns:xlink="http://www.w3.org/1999/xlink" content-type="arpha" xlink:type="simple">82951BC5-B4D7-5048-A763-E00B080CD98E</object-id>
            <tp:taxon-name-part taxon-name-part-type="genus" reg="Trigonopterus">Trigonopterus</tp:taxon-name-part>
            <tp:taxon-name-part taxon-name-part-type="species" reg="microreticulatus">microreticulatus</tp:taxon-name-part>
            <object-id xmlns:xlink="http://www.w3.org/1999/xlink" content-type="zoobank" xlink:type="simple">https://zoobank.org/2D9BCEB3-3E8D-4001-9AD9-0E37F8577777</object-id>
          </tp:taxon-name><tp:taxon-authority>Riedel, Trnka &amp; Wahab</tp:taxon-authority><tp:taxon-status xmlns:xlink="http://www.w3.org/1999/xlink" xlink:type="simple">sp. nov.</tp:taxon-status><xref ref-type="fig" rid="F5">Figs 5</xref><xref ref-type="fig" rid="F11">, 11</xref></tp:nomenclature><tp:treatment-sec sec-type="material" id="SECID0EMWAE"><title>Material examined.</title><p><bold><italic>Holotype</italic></bold> (<named-content xmlns:xlink="http://www.w3.org/1999/xlink" content-type="dwc:institutional_code" xlink:title="Staatliches Museum für Naturkunde, Stuttgart, Germany" xlink:href="http://grbio.org/institution/staatliches-museum-f%C3%BCr-naturkunde" xlink:type="simple">SMNS</named-content>): ARC7268 (GenBank # <ext-link xmlns:xlink="http://www.w3.org/1999/xlink" ext-link-type="gen" xlink:href="OP078709" xlink:type="simple">OP078709</ext-link>), E-Malaysia, Sarawak, Mulu NP, 100 km SEE Miri, 200 m, 19-24-VIII-2003, sifted. <bold><italic>Paratypes</italic></bold> (<named-content xmlns:xlink="http://www.w3.org/1999/xlink" content-type="dwc:institutional_code" xlink:title="Staatliches Museum für Naturkunde, Stuttgart, Germany" xlink:href="http://grbio.org/institution/staatliches-museum-f%C3%BCr-naturkunde" xlink:type="simple">SMNS</named-content>, <abbrev xmlns:xlink="http://www.w3.org/1999/xlink" xlink:title="Staatliches Museum für Naturkunde, Karlsruhe, Germany" id="ABBRID0EHXAE" xlink:type="simple">SMNK</abbrev>, <abbrev xmlns:xlink="http://www.w3.org/1999/xlink" xlink:title="Universiti Brunei Darussalam, Brunei" id="ABBRID0ELXAE" xlink:type="simple">UBDC</abbrev>, <abbrev xmlns:xlink="http://www.w3.org/1999/xlink" xlink:title="Palacky University, Olomouc, Czech Republic" id="ABBRID0EPXAE" xlink:type="simple">UPOL</abbrev>): 5 exx, ARC7273, same data as holo­type; 1 ex, ARC4886 (GenBank # <ext-link xmlns:xlink="http://www.w3.org/1999/xlink" ext-link-type="gen" xlink:href="OP078703" xlink:type="simple">OP078703</ext-link>), Brunei, Ulu Temburong N.P., Kuala Belalong FSC, <named-content xmlns:xlink="http://www.w3.org/1999/xlink" content-type="dwc:verbatimCoordinates" xlink:type="simple"><named-content content-type="geo-json" specific-use="{&#34;type&#34;:&#34;Point&#34;,&#34;coordinates&#34;:[115.157500,4.546550]}" id="NCID0E2XAE" xlink:type="simple">04°32.793'N, 115°09.450'E</named-content></named-content>, 16-I-2014; 1 ex, Brunei, Ulu Temburong N.P., Kuala Belalong FSC, <named-content xmlns:xlink="http://www.w3.org/1999/xlink" content-type="dwc:verbatimCoordinates" xlink:type="simple"><named-content content-type="geo-json" specific-use="{&#34;type&#34;:&#34;Point&#34;,&#34;coordinates&#34;:[115.157500,4.546550]}" id="NCID0EDYAE" xlink:type="simple">04°32.793'N, 115°09.450'E</named-content></named-content>, 06-II-2013; 2 exx, ARC7395, Brunei, Ulu Temburong N.P., Kuala Belalong FSC, <named-content xmlns:xlink="http://www.w3.org/1999/xlink" content-type="dwc:verbatimCoordinates" xlink:type="simple"><named-content content-type="geo-json" specific-use="{&#34;type&#34;:&#34;Point&#34;,&#34;coordinates&#34;:[115.157500,4.546550]}" id="NCID0ELYAE" xlink:type="simple">04°32.793'N, 115°09.450'E</named-content></named-content>, 07-II-2013; 4 exx, Brunei, Ulu Temburong N.P., Kuala Belalong FSC, <named-content xmlns:xlink="http://www.w3.org/1999/xlink" content-type="dwc:verbatimCoordinates" xlink:type="simple"><named-content content-type="geo-json" specific-use="{&#34;type&#34;:&#34;Point&#34;,&#34;coordinates&#34;:[115.157500,4.546550]}" id="NCID0ETYAE" xlink:type="simple">04°32.793'N, 115°09.450'E</named-content></named-content>, 08-II-2013; 3 exx, Brunei, Ulu Temburong N.P., Kuala Belalong FSC, <named-content xmlns:xlink="http://www.w3.org/1999/xlink" content-type="dwc:verbatimCoordinates" xlink:type="simple"><named-content content-type="geo-json" specific-use="{&#34;type&#34;:&#34;Point&#34;,&#34;coordinates&#34;:[115.157500,4.546550]}" id="NCID0E2YAE" xlink:type="simple">04°32.793'N, 115°09.450'E</named-content></named-content>, 10-II-2013; 2 exx, Brunei, Ulu Temburong N.P., Kuala Belalong FSC, <named-content xmlns:xlink="http://www.w3.org/1999/xlink" content-type="dwc:verbatimCoordinates" xlink:type="simple"><named-content content-type="geo-json" specific-use="{&#34;type&#34;:&#34;Point&#34;,&#34;coordinates&#34;:[115.157500,4.546550]}" id="NCID0EDZAE" xlink:type="simple">04°32.793'N, 115°09.450'E</named-content></named-content>, 11-II-2013; 2 exx, ARC7396, Brunei, Ulu Temburong N.P., Kuala Belalong FSC, <named-content xmlns:xlink="http://www.w3.org/1999/xlink" content-type="dwc:verbatimCoordinates" xlink:type="simple"><named-content content-type="geo-json" specific-use="{&#34;type&#34;:&#34;Point&#34;,&#34;coordinates&#34;:[115.157500,4.546550]}" id="NCID0ELZAE" xlink:type="simple">04°32.793'N, 115°09.450'E</named-content></named-content>, 12-II-2013; 3 exx, ARC7396, Brunei, Ulu Temburong N.P., Kuala Belalong FSC, <named-content xmlns:xlink="http://www.w3.org/1999/xlink" content-type="dwc:verbatimCoordinates" xlink:type="simple"><named-content content-type="geo-json" specific-use="{&#34;type&#34;:&#34;Point&#34;,&#34;coordinates&#34;:[115.157500,4.546550]}" id="NCID0ETZAE" xlink:type="simple">04°32.793'N, 115°09.450'E</named-content></named-content>, 13-II-2013; 1 ex, ARC4885, Brunei, Ulu Temburong N.P., Kuala Belalong FSC, <named-content xmlns:xlink="http://www.w3.org/1999/xlink" content-type="dwc:verbatimCoordinates" xlink:type="simple"><named-content content-type="geo-json" specific-use="{&#34;type&#34;:&#34;Point&#34;,&#34;coordinates&#34;:[115.157500,4.546550]}" id="NCID0E2ZAE" xlink:type="simple">04°32.793'N, 115°09.450'E</named-content></named-content>, 15-II-2013; 2 exx, ARC4887, Brunei, Ulu Temburong N.P., Kuala Belalong FSC, <named-content xmlns:xlink="http://www.w3.org/1999/xlink" content-type="dwc:verbatimCoordinates" xlink:type="simple"><named-content content-type="geo-json" specific-use="{&#34;type&#34;:&#34;Point&#34;,&#34;coordinates&#34;:[115.157500,4.546550]}" id="NCID0ED1AE" xlink:type="simple">04°32.793'N, 115°09.450'E</named-content></named-content>, 16-II-2013; 2 exx, Brunei, Ulu Temburong N.P., Kuala Belalong FSC, <named-content xmlns:xlink="http://www.w3.org/1999/xlink" content-type="dwc:verbatimCoordinates" xlink:type="simple"><named-content content-type="geo-json" specific-use="{&#34;type&#34;:&#34;Point&#34;,&#34;coordinates&#34;:[115.157500,4.546550]}" id="NCID0EL1AE" xlink:type="simple">04°32.793'N, 115°09.450'E</named-content></named-content>, 16-I-2014.</p></tp:treatment-sec><tp:treatment-sec sec-type="description" id="SECID0EQ1AE"><title>Diagnostic description.</title><p>Holotype, male (Fig. <xref ref-type="fig" rid="F5">5a</xref>). Length 2.48 mm. Color of antennae light ferruginous; legs and elytra dark ferruginous; remainder almost black. Body in dorsal aspect subrotund, with constriction between pronotum and elytron; in profile dorsally convex. Rostrum with median and pair of submedian ridges, ending before apex; intervening furrows with rows of punctures and sparse erect scales; epistome with subangulate ridge. Pronotum with disk densely coarsely punctate, interspaces reticulate, microreticulate; each puncture containing small seta. Elytra with striae distinct; punctures each containing short recumbent seta; intervals flat, markedly microreticulate, dull; sutural interval with row of punctures from base to apex; intervals 3–6 with row of punctures in basal half; stria 8 along humerus with three large punctures and four smaller ones. Femora with simple anteroventral ridge. Metafemur with dorsoposterior edge denticulate; subapically with stridulatory patch. Dorsal edge of tibiae subbasally dentate, denticle acute. Abdominal ventrites 1–2 forming deep common cavity, at middle flat, subglabrous, with sparse erect scales; laterally and posteriorly with distinct rim; abdominal ventrite 5 flat, with coarse punctures, basally with sparse erect scales. Penis (Fig. <xref ref-type="fig" rid="F5">5b</xref>) with sides of body subparallel; apex rounded, with sparse setae; transfer apparatus complex; apodemes 2.3 × as long as body; ductus ejaculatorius without distinct bulbus. <bold>Intraspecific variation.</bold> Length 2.00–2.63 mm. Coloration from light ferruginous to dark ferruginous.</p><fig id="F5" position="float" orientation="portrait"><object-id xmlns:xlink="http://www.w3.org/1999/xlink" content-type="doi" xlink:type="simple">10.3897/zookeys.1124.89318.figure5</object-id><object-id xmlns:xlink="http://www.w3.org/1999/xlink" content-type="arpha" xlink:type="simple">05B544EE-A7AB-5C73-959B-E29253EEEF3F</object-id><label>Figure 5.</label><caption><p><italic><tp:taxon-name><tp:taxon-name-part taxon-name-part-type="genus" reg="Trigonopterus">Trigonopterus</tp:taxon-name-part><tp:taxon-name-part taxon-name-part-type="species" reg="microreticulatus">microreticulatus</tp:taxon-name-part></tp:taxon-name></italic> Riedel, Trnka &amp; Wahab sp. nov., holotype <bold>a</bold> habitus <bold>b</bold> penis.</p></caption><graphic xmlns:xlink="http://www.w3.org/1999/xlink" xlink:href="zookeys-1124-109_article-89318__-g005.jpg" position="float" orientation="portrait" xlink:type="simple" id="oo_756225.jpg"><uri content-type="original_file" xlink:type="simple">https://binary.pensoft.net/fig/756225</uri></graphic></fig></tp:treatment-sec><tp:treatment-sec sec-type="distribution" id="SECID0E32AE"><title>Distribution.</title><p>Sarawak (Mulu NP); Brunei (Ulu Temburong NP). Elevation: 100–200 m.</p></tp:treatment-sec><tp:treatment-sec sec-type="etymology" id="SECID0EB3AE"><title>Etymology.</title><p>This epithet is an adjective formed as a compound of the Greek <italic>mikros</italic> (small) plus the Latin <italic>reticulatus</italic> (netted) and refers to the elytral microsculpture.</p></tp:treatment-sec><tp:treatment-sec sec-type="notes" id="SECID0EL3AE"><title>Notes.</title><p><italic><tp:taxon-name><tp:taxon-name-part taxon-name-part-type="genus" reg="Trigonopterus">Trigonopterus</tp:taxon-name-part><tp:taxon-name-part taxon-name-part-type="species" reg="microreticulatus">microreticulatus</tp:taxon-name-part></tp:taxon-name></italic> Riedel, Trnka &amp; Wahab sp. nov. is coded as “<italic><tp:taxon-name><tp:taxon-name-part taxon-name-part-type="genus" reg="Trigonopterus">Trigonopterus</tp:taxon-name-part></tp:taxon-name></italic> sp. 1245”. Morphologically it appears related to <italic><tp:taxon-name><tp:taxon-name-part taxon-name-part-type="genus" reg="Trigonopterus">T.</tp:taxon-name-part><tp:taxon-name-part taxon-name-part-type="species" reg="lambirensis">lambirensis</tp:taxon-name-part></tp:taxon-name></italic> sp. nov., from which it can be distinguished by the microreticulate elytra, the morphology of the penis and 20.9% p-distance of its <italic>cox1</italic> sequence. A comprehensive molecular analysis will need to determine its phylogenetic position. It is described under joint authorship with Rodzay Abdul Wahab (Universiti Brunei Darussalam, Tungku, Brunei) and Filip Trnka (Palacky University, Olomouc, Czech Republic).</p></tp:treatment-sec><tp:treatment-sec><!--Section generated to contain objects referenced in tp:taxon-treatment.--><fig id="F11" position="float" orientation="portrait"><object-id xmlns:xlink="http://www.w3.org/1999/xlink" content-type="doi" xlink:type="simple">10.3897/zookeys.1124.89318.figure11</object-id><object-id xmlns:xlink="http://www.w3.org/1999/xlink" content-type="arpha" xlink:type="simple">280BEE50-5AEB-598B-B5AA-9EBC998D95DF</object-id><label>Figure 11.</label><caption><p>Map of other new <italic><tp:taxon-name><tp:taxon-name-part taxon-name-part-type="genus" reg="Trigonopterus">Trigonopterus</tp:taxon-name-part></tp:taxon-name></italic> species. Prepared using GeoMapApp (<ext-link xmlns:xlink="http://www.w3.org/1999/xlink" xlink:type="simple" ext-link-type="uri" xlink:href="http://www.geomapapp.org">www.geomapapp.org</ext-link>; <xref ref-type="bibr" rid="B17">Ryan et al. 2009</xref>); red = <italic><tp:taxon-name><tp:taxon-name-part taxon-name-part-type="genus" reg="Trigonopterus">T.</tp:taxon-name-part><tp:taxon-name-part taxon-name-part-type="species" reg="johorensis">johorensis</tp:taxon-name-part></tp:taxon-name></italic> sp. nov., orange = <italic><tp:taxon-name><tp:taxon-name-part taxon-name-part-type="genus" reg="Trigonopterus">T.</tp:taxon-name-part><tp:taxon-name-part taxon-name-part-type="species" reg="lambirensis">lambirensis</tp:taxon-name-part></tp:taxon-name></italic> sp. nov., azure = <italic><tp:taxon-name><tp:taxon-name-part taxon-name-part-type="genus" reg="Trigonopterus">T.</tp:taxon-name-part><tp:taxon-name-part taxon-name-part-type="species" reg="linauensis">linauensis</tp:taxon-name-part></tp:taxon-name></italic> sp. nov., magenta = <italic><tp:taxon-name><tp:taxon-name-part taxon-name-part-type="genus" reg="Trigonopterus">T.</tp:taxon-name-part><tp:taxon-name-part taxon-name-part-type="species" reg="microreticulatus">microreticulatus</tp:taxon-name-part></tp:taxon-name></italic> Riedel, Trnka &amp; Wahab sp. nov. = <italic><tp:taxon-name><tp:taxon-name-part taxon-name-part-type="genus" reg="Trigonopterus">T.</tp:taxon-name-part><tp:taxon-name-part taxon-name-part-type="species" reg="mulensis">mulensis</tp:taxon-name-part></tp:taxon-name></italic> sp. nov., green = <italic><tp:taxon-name><tp:taxon-name-part taxon-name-part-type="genus" reg="Trigonopterus">T.</tp:taxon-name-part><tp:taxon-name-part taxon-name-part-type="species" reg="sarawakensis">sarawakensis</tp:taxon-name-part></tp:taxon-name></italic> sp. nov.</p></caption><graphic xmlns:xlink="http://www.w3.org/1999/xlink" xlink:href="zookeys-1124-109_article-89318__-g011.jpg" position="float" orientation="portrait" xlink:type="simple" id="oo_756231.jpg"><uri content-type="original_file" xlink:type="simple">https://binary.pensoft.net/fig/756231</uri></graphic></fig></tp:treatment-sec><ref-list><ref id="B17"><mixed-citation xmlns:xlink="http://www.w3.org/1999/xlink" xlink:type="simple"><person-group><name name-style="western"><surname>Ryan</surname><given-names>WBF</given-names></name><name name-style="western"><surname>Carbotte</surname><given-names>SM</given-names></name><name name-style="western"><surname>Coplan</surname><given-names>J</given-names></name><name name-style="western"><surname>O’Hara</surname><given-names>S</given-names></name><name name-style="western"><surname>Melkonian</surname><given-names>A</given-names></name><name name-style="western"><surname>Arko</surname><given-names>R</given-names></name><name name-style="western"><surname>Weissel</surname><given-names>RA</given-names></name><name name-style="western"><surname>Ferrini</surname><given-names>V</given-names></name><name name-style="western"><surname>Goodwillie</surname><given-names>A</given-names></name><name name-style="western"><surname>Nitsche</surname><given-names>F</given-names></name><name name-style="western"><surname>Bonczkowski</surname><given-names>J</given-names></name><name name-style="western"><surname>Zemsky</surname><given-names>R</given-names></name></person-group> (<year>2009</year>) Global Multi-Resolution Topography (GMRT) synthesis data set. Geochemistry, Geophysics, Geosystems 10(3): Q03014. <ext-link xlink:href="10.1029/2008GC002332" ext-link-type="doi" xlink:type="simple">https://doi.org/10.1029/2008GC002332</ext-link></mixed-citation></ref></ref-list></tp:taxon-treatment>
