# Supplementary material for: ﻿Nine new species of Trigonopterus Fauvel (Coleoptera, Curculionidae) from Sundaland
Source: Zookeys. 2022 Oct 12;1124:109–30. doi: 10.3897/zookeys.1124.89318 (PMC9836574; doi:10.3897/zookeys.1124.89318)
Supplement: XML Treatment for Trigonopterus mulensis [file zookeys.1124.89318-treatment7.xml]

<!DOCTYPE tp:taxon-treatment
  PUBLIC "-//TaxonX//DTD Taxonomic Treatment Publishing DTD v0 20100105//EN" "tax-treatment-NSO.dtd">
<tp:taxon-treatment xmlns:tp="http://www.plazi.org/taxpub"><tp:treatment-meta><kwd-group><label>Taxon classification</label><kwd>
              <named-content content-type="kingdom">Animalia</named-content>
            </kwd><kwd>
              <named-content content-type="order">Coleoptera</named-content>
            </kwd><kwd>
              <named-content content-type="family">Curculionidae</named-content>
            </kwd></kwd-group><mixed-citation publication-type="journal"><person-group><name><surname>Riedel</surname><given-names>Alexander</given-names></name></person-group><article-title>﻿Nine new species of <italic><tp:taxon-name><tp:taxon-name-part taxon-name-part-type="genus" reg="Trigonopterus">Trigonopterus</tp:taxon-name-part></tp:taxon-name></italic> Fauvel (<tp:taxon-name><tp:taxon-name-part taxon-name-part-type="order">Coleoptera</tp:taxon-name-part></tp:taxon-name>, <tp:taxon-name><tp:taxon-name-part taxon-name-part-type="family">Curculionidae</tp:taxon-name-part></tp:taxon-name>) from Sundaland</article-title><source>Zookeys</source><day>12</day><month>10</month><year>2022</year><volume>1124</volume><fpage>109</fpage><lpage>130</lpage><pub-id pub-id-type="doi">10.3897/zookeys.1124.89318</pub-id></mixed-citation></tp:treatment-meta><tp:nomenclature><label>﻿6.</label><tp:taxon-name>
            <object-id xmlns:xlink="http://www.w3.org/1999/xlink" content-type="arpha" xlink:type="simple">A261DAF0-41BB-54F3-836F-8CD5FCB6BDAC</object-id>
            <tp:taxon-name-part taxon-name-part-type="genus" reg="Trigonopterus">Trigonopterus</tp:taxon-name-part>
            <tp:taxon-name-part taxon-name-part-type="species" reg="mulensis">mulensis</tp:taxon-name-part>
            <object-id xmlns:xlink="http://www.w3.org/1999/xlink" content-type="zoobank" xlink:type="simple">https://zoobank.org/E34DD151-EC3D-48DE-9330-FD0DEB7BBF5F</object-id>
          </tp:taxon-name><tp:taxon-status xmlns:xlink="http://www.w3.org/1999/xlink" xlink:type="simple">sp. nov.</tp:taxon-status><xref ref-type="fig" rid="F6">Figs 6</xref><xref ref-type="fig" rid="F11">, 11</xref></tp:nomenclature><tp:treatment-sec sec-type="material" id="SECID0EB6AE"><title>Material examined.</title><p><bold><italic>Holotype</italic></bold> (<named-content xmlns:xlink="http://www.w3.org/1999/xlink" content-type="dwc:institutional_code" xlink:title="Staatliches Museum für Naturkunde, Stuttgart, Germany" xlink:href="http://grbio.org/institution/staatliches-museum-f%C3%BCr-naturkunde" xlink:type="simple">SMNS</named-content>): ARC7272 (GenBank # <ext-link xmlns:xlink="http://www.w3.org/1999/xlink" ext-link-type="gen" xlink:href="OP078712" xlink:type="simple">OP078712</ext-link>), E-Malaysia, Sarawak, Mulu NP, 100 km SEE Miri, 200 m, 19-24-VIII-2003, sifted. <bold><italic>Paratype</italic></bold> (<abbrev xmlns:xlink="http://www.w3.org/1999/xlink" xlink:title="Staatliches Museum für Naturkunde, Karlsruhe, Germany" id="ABBRID0EY6AE" xlink:type="simple">SMNK</abbrev>): 1 ex, same data as holotype.</p></tp:treatment-sec><tp:treatment-sec sec-type="description" id="SECID0E36AE"><title>Diagnostic description.</title><p>Holotype, male (Fig. <xref ref-type="fig" rid="F6">6a</xref>). Length 2.75 mm. Color of antennae light ferruginous; legs and elytra dark ferruginous; remainder black. Body in dorsal aspect subovate, with weak constriction between pronotum and elytron; in profile dorsally convex. Rostrum with median and pair of submedian ridges; intervening furrows with rows of sparse suberect scales; epistome with median ridge. Pronotum with disk densely coarsely punctate, reticulate; each puncture containing small upcurved scale. Elytra with striae distinct, with small punctures and rows of small suberect scales; intervals costate, subglabrous, coriaceous, sutural interval with row of minute punctures. Femora with simple anteroventral ridge. Metafemur dorsally coarsely punctate; subapically with stridulatory patch. Dorsal edge of tibiae subbasally dentate, in pro- and mesotibia denticle acute, in metatibia blunt; metatibia posteriorly with dense white subclavate scales. Abdominal ventrites 1–2 forming deep common cavity, at middle weakly concave, glabrous, laterally and posteriorly with distinct rim; lateral rim of ventrite 2 in profile projec­ting dentiform; abdominal ventrite 5 at middle with round subglabrous concavity, laterally swollen, punctate. Penis (Fig. <xref ref-type="fig" rid="F6">6b</xref>) with sides of body subparallel; with large π-shaped sclerite in apical half; apex bisinuate, with median incision; transfer apparatus small, dentiform; apodemes 1.8 X as long as body; ductus ejaculatorius without distinct bulbus.</p><fig id="F6" position="float" orientation="portrait"><object-id xmlns:xlink="http://www.w3.org/1999/xlink" content-type="doi" xlink:type="simple">10.3897/zookeys.1124.89318.figure6</object-id><object-id xmlns:xlink="http://www.w3.org/1999/xlink" content-type="arpha" xlink:type="simple">ED535D4D-907E-5A4F-BFCF-F149AB23C83C</object-id><label>Figure 6.</label><caption><p><italic><tp:taxon-name><tp:taxon-name-part taxon-name-part-type="genus" reg="Trigonopterus">Trigonopterus</tp:taxon-name-part><tp:taxon-name-part taxon-name-part-type="species" reg="mulensis">mulensis</tp:taxon-name-part></tp:taxon-name></italic> sp. nov., holotype <bold>a</bold> habitus <bold>b</bold> penis.</p></caption><graphic xmlns:xlink="http://www.w3.org/1999/xlink" xlink:href="zookeys-1124-109_article-89318__-g006.jpg" position="float" orientation="portrait" xlink:type="simple" id="oo_756226.jpg"><uri content-type="original_file" xlink:type="simple">https://binary.pensoft.net/fig/756226</uri></graphic></fig></tp:treatment-sec><tp:treatment-sec sec-type="distribution" id="SECID0EHBAG"><title>Distribution.</title><p>Sarawak (Mulu NP). Elevation: 200 m.</p></tp:treatment-sec><tp:treatment-sec sec-type="etymology" id="SECID0EMBAG"><title>Etymology.</title><p>This epithet is a Latinized adjective based on Mulu NP.</p></tp:treatment-sec><tp:treatment-sec sec-type="notes" id="SECID0ERBAG"><title>Notes.</title><p><italic><tp:taxon-name><tp:taxon-name-part taxon-name-part-type="genus" reg="Trigonopterus">Trigonopterus</tp:taxon-name-part><tp:taxon-name-part taxon-name-part-type="species" reg="mulensis">mulensis</tp:taxon-name-part></tp:taxon-name></italic> sp. nov. is coded as “<italic><tp:taxon-name><tp:taxon-name-part taxon-name-part-type="genus" reg="Trigonopterus">Trigonopterus</tp:taxon-name-part></tp:taxon-name></italic> sp. 1248”. This species belongs to the <italic><tp:taxon-name><tp:taxon-name-part taxon-name-part-type="genus" reg="Trigonopterus">T.</tp:taxon-name-part><tp:taxon-name-part taxon-name-part-type="species" reg="attenboroughi">attenboroughi</tp:taxon-name-part></tp:taxon-name></italic> group. It is closely related to <italic><tp:taxon-name><tp:taxon-name-part taxon-name-part-type="genus" reg="Trigonopterus">T.</tp:taxon-name-part><tp:taxon-name-part taxon-name-part-type="species" reg="attenboroughi">attenboroughi</tp:taxon-name-part></tp:taxon-name></italic> Riedel, 2014 and <italic><tp:taxon-name><tp:taxon-name-part taxon-name-part-type="genus" reg="Trigonopterus">T.</tp:taxon-name-part><tp:taxon-name-part taxon-name-part-type="species" reg="sarawakensis">sarawakensis</tp:taxon-name-part></tp:taxon-name></italic> sp. nov., from which it can be distinguished by its dense white scales of the metatibia and 9.2–10.3% p-distance of its <italic>cox1</italic> sequence.</p></tp:treatment-sec><tp:treatment-sec><!--Section generated to contain objects referenced in tp:taxon-treatment.--><fig id="F11" position="float" orientation="portrait"><object-id xmlns:xlink="http://www.w3.org/1999/xlink" content-type="doi" xlink:type="simple">10.3897/zookeys.1124.89318.figure11</object-id><object-id xmlns:xlink="http://www.w3.org/1999/xlink" content-type="arpha" xlink:type="simple">280BEE50-5AEB-598B-B5AA-9EBC998D95DF</object-id><label>Figure 11.</label><caption><p>Map of other new <italic><tp:taxon-name><tp:taxon-name-part taxon-name-part-type="genus" reg="Trigonopterus">Trigonopterus</tp:taxon-name-part></tp:taxon-name></italic> species. Prepared using GeoMapApp (<ext-link xmlns:xlink="http://www.w3.org/1999/xlink" xlink:type="simple" ext-link-type="uri" xlink:href="http://www.geomapapp.org">www.geomapapp.org</ext-link>; <xref ref-type="bibr" rid="B17">Ryan et al. 2009</xref>); red = <italic><tp:taxon-name><tp:taxon-name-part taxon-name-part-type="genus" reg="Trigonopterus">T.</tp:taxon-name-part><tp:taxon-name-part taxon-name-part-type="species" reg="johorensis">johorensis</tp:taxon-name-part></tp:taxon-name></italic> sp. nov., orange = <italic><tp:taxon-name><tp:taxon-name-part taxon-name-part-type="genus" reg="Trigonopterus">T.</tp:taxon-name-part><tp:taxon-name-part taxon-name-part-type="species" reg="lambirensis">lambirensis</tp:taxon-name-part></tp:taxon-name></italic> sp. nov., azure = <italic><tp:taxon-name><tp:taxon-name-part taxon-name-part-type="genus" reg="Trigonopterus">T.</tp:taxon-name-part><tp:taxon-name-part taxon-name-part-type="species" reg="linauensis">linauensis</tp:taxon-name-part></tp:taxon-name></italic> sp. nov., magenta = <italic><tp:taxon-name><tp:taxon-name-part taxon-name-part-type="genus" reg="Trigonopterus">T.</tp:taxon-name-part><tp:taxon-name-part taxon-name-part-type="species" reg="microreticulatus">microreticulatus</tp:taxon-name-part></tp:taxon-name></italic> Riedel, Trnka &amp; Wahab sp. nov. = <italic><tp:taxon-name><tp:taxon-name-part taxon-name-part-type="genus" reg="Trigonopterus">T.</tp:taxon-name-part><tp:taxon-name-part taxon-name-part-type="species" reg="mulensis">mulensis</tp:taxon-name-part></tp:taxon-name></italic> sp. nov., green = <italic><tp:taxon-name><tp:taxon-name-part taxon-name-part-type="genus" reg="Trigonopterus">T.</tp:taxon-name-part><tp:taxon-name-part taxon-name-part-type="species" reg="sarawakensis">sarawakensis</tp:taxon-name-part></tp:taxon-name></italic> sp. nov.</p></caption><graphic xmlns:xlink="http://www.w3.org/1999/xlink" xlink:href="zookeys-1124-109_article-89318__-g011.jpg" position="float" orientation="portrait" xlink:type="simple" id="oo_756231.jpg"><uri content-type="original_file" xlink:type="simple">https://binary.pensoft.net/fig/756231</uri></graphic></fig></tp:treatment-sec><ref-list><ref id="B17"><mixed-citation xmlns:xlink="http://www.w3.org/1999/xlink" xlink:type="simple"><person-group><name name-style="western"><surname>Ryan</surname><given-names>WBF</given-names></name><name name-style="western"><surname>Carbotte</surname><given-names>SM</given-names></name><name name-style="western"><surname>Coplan</surname><given-names>J</given-names></name><name name-style="western"><surname>O’Hara</surname><given-names>S</given-names></name><name name-style="western"><surname>Melkonian</surname><given-names>A</given-names></name><name name-style="western"><surname>Arko</surname><given-names>R</given-names></name><name name-style="western"><surname>Weissel</surname><given-names>RA</given-names></name><name name-style="western"><surname>Ferrini</surname><given-names>V</given-names></name><name name-style="western"><surname>Goodwillie</surname><given-names>A</given-names></name><name name-style="western"><surname>Nitsche</surname><given-names>F</given-names></name><name name-style="western"><surname>Bonczkowski</surname><given-names>J</given-names></name><name name-style="western"><surname>Zemsky</surname><given-names>R</given-names></name></person-group> (<year>2009</year>) Global Multi-Resolution Topography (GMRT) synthesis data set. Geochemistry, Geophysics, Geosystems 10(3): Q03014. <ext-link xlink:href="10.1029/2008GC002332" ext-link-type="doi" xlink:type="simple">https://doi.org/10.1029/2008GC002332</ext-link></mixed-citation></ref></ref-list></tp:taxon-treatment>
