# Supplementary material for: ﻿Nine new species of Trigonopterus Fauvel (Coleoptera, Curculionidae) from Sundaland
Source: Zookeys. 2022 Oct 12;1124:109–30. doi: 10.3897/zookeys.1124.89318 (PMC9836574; doi:10.3897/zookeys.1124.89318)
Supplement: XML Treatment for Trigonopterus sarawakensis [file zookeys.1124.89318-treatment8.xml]

<!DOCTYPE tp:taxon-treatment
  PUBLIC "-//TaxonX//DTD Taxonomic Treatment Publishing DTD v0 20100105//EN" "tax-treatment-NSO.dtd">
<tp:taxon-treatment xmlns:tp="http://www.plazi.org/taxpub"><tp:treatment-meta><kwd-group><label>Taxon classification</label><kwd>
              <named-content content-type="kingdom">Animalia</named-content>
            </kwd><kwd>
              <named-content content-type="order">Coleoptera</named-content>
            </kwd><kwd>
              <named-content content-type="family">Curculionidae</named-content>
            </kwd></kwd-group><mixed-citation publication-type="journal"><person-group><name><surname>Riedel</surname><given-names>Alexander</given-names></name></person-group><article-title>﻿Nine new species of <italic><tp:taxon-name><tp:taxon-name-part taxon-name-part-type="genus" reg="Trigonopterus">Trigonopterus</tp:taxon-name-part></tp:taxon-name></italic> Fauvel (<tp:taxon-name><tp:taxon-name-part taxon-name-part-type="order">Coleoptera</tp:taxon-name-part></tp:taxon-name>, <tp:taxon-name><tp:taxon-name-part taxon-name-part-type="family">Curculionidae</tp:taxon-name-part></tp:taxon-name>) from Sundaland</article-title><source>Zookeys</source><day>12</day><month>10</month><year>2022</year><volume>1124</volume><fpage>109</fpage><lpage>130</lpage><pub-id pub-id-type="doi">10.3897/zookeys.1124.89318</pub-id></mixed-citation></tp:treatment-meta><tp:nomenclature><label>﻿7.</label><tp:taxon-name>
            <object-id xmlns:xlink="http://www.w3.org/1999/xlink" content-type="arpha" xlink:type="simple">C619FE89-AB80-591F-BB20-DA16858E74D5</object-id>
            <tp:taxon-name-part taxon-name-part-type="genus" reg="Trigonopterus">Trigonopterus</tp:taxon-name-part>
            <tp:taxon-name-part taxon-name-part-type="species" reg="sarawakensis">sarawakensis</tp:taxon-name-part>
            <object-id xmlns:xlink="http://www.w3.org/1999/xlink" content-type="zoobank" xlink:type="simple">https://zoobank.org/F03675AE-22DF-406B-BE14-9C814586378F</object-id>
          </tp:taxon-name><tp:taxon-status xmlns:xlink="http://www.w3.org/1999/xlink" xlink:type="simple">sp. nov.</tp:taxon-status><xref ref-type="fig" rid="F7">Figs 7</xref><xref ref-type="fig" rid="F11">, 11</xref></tp:nomenclature><tp:treatment-sec sec-type="material" id="SECID0E4EAG"><title>Material examined.</title><p><bold><italic>Holotype</italic></bold> (<named-content xmlns:xlink="http://www.w3.org/1999/xlink" content-type="dwc:institutional_code" xlink:title="Staatliches Museum für Naturkunde, Stuttgart, Germany" xlink:href="http://grbio.org/institution/staatliches-museum-f%C3%BCr-naturkunde" xlink:type="simple">SMNS</named-content>): ARC7267 (GenBank # <ext-link xmlns:xlink="http://www.w3.org/1999/xlink" ext-link-type="gen" xlink:href="OP078708" xlink:type="simple">OP078708</ext-link>), E-Malaysia, Sarawak, Mt. Santubong, 17 km N Kuching, 200–400 m, 17-VIII-2003. <bold><italic>Paratypes</italic></bold>: 1 ex, same data as holotype (<abbrev xmlns:xlink="http://www.w3.org/1999/xlink" xlink:title="Staatliches Museum für Naturkunde, Karlsruhe, Germany" id="ABBRID0EUFAG" xlink:type="simple">SMNK</abbrev>); 2 exx (ARC5228, very low DNA concentration, not sequenced), 11 mi SW Kuching, Semengoh Forest Reserve, leaf-mould berlesate RWT-68.197, 28-31-V-1968 (<named-content xmlns:xlink="http://www.w3.org/1999/xlink" content-type="dwc:institutional_code" xlink:title="Australian National Insect Collection, Canberra, Australia" xlink:href="http://grbio.org/institution/australian-national-insect-collection" xlink:type="simple">ANIC</named-content>, <abbrev xmlns:xlink="http://www.w3.org/1999/xlink" xlink:title="Staatliches Museum für Naturkunde, Karlsruhe, Germany" id="ABBRID0E3FAG" xlink:type="simple">SMNK</abbrev>).</p></tp:treatment-sec><tp:treatment-sec sec-type="description" id="SECID0EAGAG"><title>Diagnostic description.</title><p>Holotype. Male (Fig. <xref ref-type="fig" rid="F7">7a</xref>). Length 2.55 mm. Color of antennae light ferruginous; legs and elytra dark ferruginous; remainder black. Body in dorsal aspect subovate, with weak constriction between pronotum and elytron; in profile dorsally convex. Rostrum with median and pair of submedian ridges; interve­ning furrows with rows of punctures and sparse suberect scales; epistome with indistinct subangulate ridge, at middle with minute denticle. Pronotum with disk densely coarsely punctate, reticulate; each puncture containing small suberect scale. Elytra with striae distinct, with coarse punctures and rows of small suberect clavate scales; intervals weakly costate, subglabrous. Femora with weakly crenate anteroventral ridge. Profemur in basal third with weakly denticulate posteroventral ridge. Metafemur subapically with stridulatory patch. Dorsal edge of tibiae with subbasal, blunt angulation. Abdominal ventrites 1–2 forming deep common cavity, at middle weakly concave, glabrous, la­terally and posteriorly with distinct rim; lateral rim of ventrite 2 in profile projecting dentiform; abdominal ventrite 5 medially concave, microreticulate, with sparse punctures, laterally with distinct ridges. Penis (Fig. <xref ref-type="fig" rid="F7">7b</xref>) with sides of body subparallel; with rhombiform orifical sclerite, medially with pincer-shaped sclerites; apex subangulate; transfer apparatus spiniform; apodemes 2.5 × as long as body; ductus ejaculatorius with distinct bulbus. <bold>Intraspecific variation.</bold> Length 2.38–2.55 mm. Female unknown.</p><fig id="F7" position="float" orientation="portrait"><object-id xmlns:xlink="http://www.w3.org/1999/xlink" content-type="doi" xlink:type="simple">10.3897/zookeys.1124.89318.figure7</object-id><object-id xmlns:xlink="http://www.w3.org/1999/xlink" content-type="arpha" xlink:type="simple">7F968708-DFC2-5BC8-A1AC-075D0D894A71</object-id><label>Figure 7.</label><caption><p><italic><tp:taxon-name><tp:taxon-name-part taxon-name-part-type="genus" reg="Trigonopterus">Trigonopterus</tp:taxon-name-part><tp:taxon-name-part taxon-name-part-type="species" reg="sarawakensis">sarawakensis</tp:taxon-name-part></tp:taxon-name></italic> sp. nov., holotype <bold>a</bold> habitus <bold>b</bold> penis.</p></caption><graphic xmlns:xlink="http://www.w3.org/1999/xlink" xlink:href="zookeys-1124-109_article-89318__-g007.jpg" position="float" orientation="portrait" xlink:type="simple" id="oo_756227.jpg"><uri content-type="original_file" xlink:type="simple">https://binary.pensoft.net/fig/756227</uri></graphic></fig></tp:treatment-sec><tp:treatment-sec sec-type="distribution" id="SECID0EMHAG"><title>Distribution.</title><p>Sarawak (Mt. Santubong). Elevation: ca. 200–400 m.</p></tp:treatment-sec><tp:treatment-sec sec-type="etymology" id="SECID0ERHAG"><title>Etymology.</title><p>This epithet is a Latinized adjective based on Sarawak.</p></tp:treatment-sec><tp:treatment-sec sec-type="notes" id="SECID0EWHAG"><title>Notes.</title><p><italic><tp:taxon-name><tp:taxon-name-part taxon-name-part-type="genus" reg="Trigonopterus">Trigonopterus</tp:taxon-name-part><tp:taxon-name-part taxon-name-part-type="species" reg="sarawakensis">sarawakensis</tp:taxon-name-part></tp:taxon-name></italic> sp. nov. is coded as “<italic><tp:taxon-name><tp:taxon-name-part taxon-name-part-type="genus" reg="Trigonopterus">Trigonopterus</tp:taxon-name-part></tp:taxon-name></italic> sp. 1244”. This species belongs to the <italic><tp:taxon-name><tp:taxon-name-part taxon-name-part-type="genus" reg="Trigonopterus">T.</tp:taxon-name-part><tp:taxon-name-part taxon-name-part-type="species" reg="attenboroughi">attenboroughi</tp:taxon-name-part></tp:taxon-name></italic> group. It is closely related to <italic><tp:taxon-name><tp:taxon-name-part taxon-name-part-type="genus" reg="Trigonopterus">T.</tp:taxon-name-part><tp:taxon-name-part taxon-name-part-type="species" reg="attenboroughi">attenboroughi</tp:taxon-name-part></tp:taxon-name></italic> Riedel, 2014 and <italic><tp:taxon-name><tp:taxon-name-part taxon-name-part-type="genus" reg="Trigonopterus">T.</tp:taxon-name-part><tp:taxon-name-part taxon-name-part-type="species" reg="mulensis">mulensis</tp:taxon-name-part></tp:taxon-name></italic> sp. nov., from which it can be distinguished by the subangulate apex of the penis and 8.2–9.2% p-distance of its <italic>cox1</italic> sequence.</p></tp:treatment-sec><tp:treatment-sec><!--Section generated to contain objects referenced in tp:taxon-treatment.--><fig id="F11" position="float" orientation="portrait"><object-id xmlns:xlink="http://www.w3.org/1999/xlink" content-type="doi" xlink:type="simple">10.3897/zookeys.1124.89318.figure11</object-id><object-id xmlns:xlink="http://www.w3.org/1999/xlink" content-type="arpha" xlink:type="simple">280BEE50-5AEB-598B-B5AA-9EBC998D95DF</object-id><label>Figure 11.</label><caption><p>Map of other new <italic><tp:taxon-name><tp:taxon-name-part taxon-name-part-type="genus" reg="Trigonopterus">Trigonopterus</tp:taxon-name-part></tp:taxon-name></italic> species. Prepared using GeoMapApp (<ext-link xmlns:xlink="http://www.w3.org/1999/xlink" xlink:type="simple" ext-link-type="uri" xlink:href="http://www.geomapapp.org">www.geomapapp.org</ext-link>; <xref ref-type="bibr" rid="B17">Ryan et al. 2009</xref>); red = <italic><tp:taxon-name><tp:taxon-name-part taxon-name-part-type="genus" reg="Trigonopterus">T.</tp:taxon-name-part><tp:taxon-name-part taxon-name-part-type="species" reg="johorensis">johorensis</tp:taxon-name-part></tp:taxon-name></italic> sp. nov., orange = <italic><tp:taxon-name><tp:taxon-name-part taxon-name-part-type="genus" reg="Trigonopterus">T.</tp:taxon-name-part><tp:taxon-name-part taxon-name-part-type="species" reg="lambirensis">lambirensis</tp:taxon-name-part></tp:taxon-name></italic> sp. nov., azure = <italic><tp:taxon-name><tp:taxon-name-part taxon-name-part-type="genus" reg="Trigonopterus">T.</tp:taxon-name-part><tp:taxon-name-part taxon-name-part-type="species" reg="linauensis">linauensis</tp:taxon-name-part></tp:taxon-name></italic> sp. nov., magenta = <italic><tp:taxon-name><tp:taxon-name-part taxon-name-part-type="genus" reg="Trigonopterus">T.</tp:taxon-name-part><tp:taxon-name-part taxon-name-part-type="species" reg="microreticulatus">microreticulatus</tp:taxon-name-part></tp:taxon-name></italic> Riedel, Trnka &amp; Wahab sp. nov. = <italic><tp:taxon-name><tp:taxon-name-part taxon-name-part-type="genus" reg="Trigonopterus">T.</tp:taxon-name-part><tp:taxon-name-part taxon-name-part-type="species" reg="mulensis">mulensis</tp:taxon-name-part></tp:taxon-name></italic> sp. nov., green = <italic><tp:taxon-name><tp:taxon-name-part taxon-name-part-type="genus" reg="Trigonopterus">T.</tp:taxon-name-part><tp:taxon-name-part taxon-name-part-type="species" reg="sarawakensis">sarawakensis</tp:taxon-name-part></tp:taxon-name></italic> sp. nov.</p></caption><graphic xmlns:xlink="http://www.w3.org/1999/xlink" xlink:href="zookeys-1124-109_article-89318__-g011.jpg" position="float" orientation="portrait" xlink:type="simple" id="oo_756231.jpg"><uri content-type="original_file" xlink:type="simple">https://binary.pensoft.net/fig/756231</uri></graphic></fig></tp:treatment-sec><ref-list><ref id="B17"><mixed-citation xmlns:xlink="http://www.w3.org/1999/xlink" xlink:type="simple"><person-group><name name-style="western"><surname>Ryan</surname><given-names>WBF</given-names></name><name name-style="western"><surname>Carbotte</surname><given-names>SM</given-names></name><name name-style="western"><surname>Coplan</surname><given-names>J</given-names></name><name name-style="western"><surname>O’Hara</surname><given-names>S</given-names></name><name name-style="western"><surname>Melkonian</surname><given-names>A</given-names></name><name name-style="western"><surname>Arko</surname><given-names>R</given-names></name><name name-style="western"><surname>Weissel</surname><given-names>RA</given-names></name><name name-style="western"><surname>Ferrini</surname><given-names>V</given-names></name><name name-style="western"><surname>Goodwillie</surname><given-names>A</given-names></name><name name-style="western"><surname>Nitsche</surname><given-names>F</given-names></name><name name-style="western"><surname>Bonczkowski</surname><given-names>J</given-names></name><name name-style="western"><surname>Zemsky</surname><given-names>R</given-names></name></person-group> (<year>2009</year>) Global Multi-Resolution Topography (GMRT) synthesis data set. Geochemistry, Geophysics, Geosystems 10(3): Q03014. <ext-link xlink:href="10.1029/2008GC002332" ext-link-type="doi" xlink:type="simple">https://doi.org/10.1029/2008GC002332</ext-link></mixed-citation></ref></ref-list></tp:taxon-treatment>
