# Supplementary material for: ﻿Nine new species of Trigonopterus Fauvel (Coleoptera, Curculionidae) from Sundaland
Source: Zookeys. 2022 Oct 12;1124:109–30. doi: 10.3897/zookeys.1124.89318 (PMC9836574; doi:10.3897/zookeys.1124.89318)
Supplement: XML Treatment for Trigonopterus siamensis [file zookeys.1124.89318-treatment9.xml]

<!DOCTYPE tp:taxon-treatment
  PUBLIC "-//TaxonX//DTD Taxonomic Treatment Publishing DTD v0 20100105//EN" "tax-treatment-NSO.dtd">
<tp:taxon-treatment xmlns:tp="http://www.plazi.org/taxpub"><tp:treatment-meta><kwd-group><label>Taxon classification</label><kwd>
              <named-content content-type="kingdom">Animalia</named-content>
            </kwd><kwd>
              <named-content content-type="order">Coleoptera</named-content>
            </kwd><kwd>
              <named-content content-type="family">Curculionidae</named-content>
            </kwd></kwd-group><mixed-citation publication-type="journal"><person-group><name><surname>Riedel</surname><given-names>Alexander</given-names></name></person-group><article-title>﻿Nine new species of <italic><tp:taxon-name><tp:taxon-name-part taxon-name-part-type="genus" reg="Trigonopterus">Trigonopterus</tp:taxon-name-part></tp:taxon-name></italic> Fauvel (<tp:taxon-name><tp:taxon-name-part taxon-name-part-type="order">Coleoptera</tp:taxon-name-part></tp:taxon-name>, <tp:taxon-name><tp:taxon-name-part taxon-name-part-type="family">Curculionidae</tp:taxon-name-part></tp:taxon-name>) from Sundaland</article-title><source>Zookeys</source><day>12</day><month>10</month><year>2022</year><volume>1124</volume><fpage>109</fpage><lpage>130</lpage><pub-id pub-id-type="doi">10.3897/zookeys.1124.89318</pub-id></mixed-citation></tp:treatment-meta><tp:nomenclature><label>﻿8.</label><tp:taxon-name>
            <object-id xmlns:xlink="http://www.w3.org/1999/xlink" content-type="arpha" xlink:type="simple">FC43EE4C-50F8-50EB-ACAB-0D981DDEEFD4</object-id>
            <tp:taxon-name-part taxon-name-part-type="genus" reg="Trigonopterus">Trigonopterus</tp:taxon-name-part>
            <tp:taxon-name-part taxon-name-part-type="species" reg="siamensis">siamensis</tp:taxon-name-part>
            <object-id xmlns:xlink="http://www.w3.org/1999/xlink" content-type="zoobank" xlink:type="simple">https://zoobank.org/56CE721D-4D2E-446A-B2D9-26034C2082B7</object-id>
          </tp:taxon-name><tp:taxon-status xmlns:xlink="http://www.w3.org/1999/xlink" xlink:type="simple">sp. nov.</tp:taxon-status><xref ref-type="fig" rid="F8">Figs 8</xref><xref ref-type="fig" rid="F10">, 10</xref></tp:nomenclature><tp:treatment-sec sec-type="material" id="SECID0ECLAG"><title>Material examined.</title><p><bold><italic>Holotype</italic></bold> (<named-content xmlns:xlink="http://www.w3.org/1999/xlink" content-type="dwc:institutional_code" xlink:title="Staatliches Museum für Naturkunde, Stuttgart, Germany" xlink:href="http://grbio.org/institution/staatliches-museum-f%C3%BCr-naturkunde" xlink:type="simple">SMNS</named-content>): ARC7266 (GenBank # <ext-link xmlns:xlink="http://www.w3.org/1999/xlink" ext-link-type="gen" xlink:href="OP078707" xlink:type="simple">OP078707</ext-link>), Thailand, Ko Chang, Westseite, 1999.</p></tp:treatment-sec><tp:treatment-sec sec-type="description" id="SECID0EWLAG"><title>Diagnostic description.</title><p>Holotype, male (Fig. <xref ref-type="fig" rid="F8">8a</xref>). Length 3.19 mm. Color black except antennae light ferruginous, legs dark ferruginous. Body in dorsal aspect subrhomboid, with marked constriction between pronotum and elytron; profile dorsally convex. Rostrum with median and pair of submedian ridges; intervening furrows with sparse rows of suberect, clavate scales; epistome with transverse, angulate ridge; forehead in profile with weak subangulate knob. Pronotum with indistinct subapical constriction; disk densely coarsely punctate, interspaces reticulate, weakly microreticulate; each puncture containing small seta. Elytra with humeri swollen, laterally subangularly projecting, coarsely punctate; striae 1–5 distinct, deeply impressed, each with row of coarse punctures and sparse row of suberect scales; intervals costate, microreticulate; sutural interval with row of small punctures; interval 2 almost impunctate; intervals 3–5 with rows of coarse punctures; laterad coarse punctation confused. Metafemur with dorsoposterior edge denticulate; subapically with stridulatory patch. Abdominal ventrites 1–2 forming common cavity, at middle flat, subglabrous, with sparse erect scales; laterally with distinct rim; lateral rim of abdominal ventrite 2 in profile projecting dentiform; abdominal ventrite 5 flat, coarsely punctate-foveate, with sparse erect scales. Penis (Fig. <xref ref-type="fig" rid="F8">8b</xref>) with sides of body subparallel; apex subangulate; transfer apparatus flagelliform, ca. 3.2 × as long as body; apodemes 3.9 × as long as body; ductus ejaculatorius without bulbus.</p><fig id="F8" position="float" orientation="portrait"><object-id xmlns:xlink="http://www.w3.org/1999/xlink" content-type="doi" xlink:type="simple">10.3897/zookeys.1124.89318.figure8</object-id><object-id xmlns:xlink="http://www.w3.org/1999/xlink" content-type="arpha" xlink:type="simple">27E3AC56-5E3F-5863-BCE6-6CE87BD629D7</object-id><label>Figure 8.</label><caption><p><italic><tp:taxon-name><tp:taxon-name-part taxon-name-part-type="genus" reg="Trigonopterus">Trigonopterus</tp:taxon-name-part><tp:taxon-name-part taxon-name-part-type="species" reg="siamensis">siamensis</tp:taxon-name-part></tp:taxon-name></italic> sp. nov., holotype <bold>a</bold> habitus <bold>b</bold> penis.</p></caption><graphic xmlns:xlink="http://www.w3.org/1999/xlink" xlink:href="zookeys-1124-109_article-89318__-g008.jpg" position="float" orientation="portrait" xlink:type="simple" id="oo_756228.jpg"><uri content-type="original_file" xlink:type="simple">https://binary.pensoft.net/fig/756228</uri></graphic></fig></tp:treatment-sec><tp:treatment-sec sec-type="distribution" id="SECID0EANAG"><title>Distribution.</title><p>Thailand (Ko Chang Is.).</p></tp:treatment-sec><tp:treatment-sec sec-type="etymology" id="SECID0EFNAG"><title>Etymology.</title><p>This epithet is a Latinized adjective based on Siam, the former name of Thailand.</p></tp:treatment-sec><tp:treatment-sec sec-type="notes" id="SECID0EKNAG"><title>Notes.</title><p><italic><tp:taxon-name><tp:taxon-name-part taxon-name-part-type="genus" reg="Trigonopterus">Trigonopterus</tp:taxon-name-part><tp:taxon-name-part taxon-name-part-type="species" reg="siamensis">siamensis</tp:taxon-name-part></tp:taxon-name></italic> sp. nov. is coded as “<italic><tp:taxon-name><tp:taxon-name-part taxon-name-part-type="genus" reg="Trigonopterus">Trigonopterus</tp:taxon-name-part></tp:taxon-name></italic> sp. 1243”. This species belongs to the <italic><tp:taxon-name><tp:taxon-name-part taxon-name-part-type="genus" reg="Trigonopterus">T.</tp:taxon-name-part><tp:taxon-name-part taxon-name-part-type="species" reg="trigonopterus">trigonopterus</tp:taxon-name-part></tp:taxon-name></italic> group. It is related to <italic><tp:taxon-name><tp:taxon-name-part taxon-name-part-type="genus" reg="Trigonopterus">T.</tp:taxon-name-part><tp:taxon-name-part taxon-name-part-type="species" reg="singaporensis">singaporensis</tp:taxon-name-part></tp:taxon-name></italic> sp. nov., from which it can be distinguished by its elytral intervals 3–5 each with a row of coarse punctures and 18.1% p-distance of its <italic>cox1</italic> sequence. It would be important to confirm the locality of this species by additional records.</p></tp:treatment-sec><tp:treatment-sec><!--Section generated to contain objects referenced in tp:taxon-treatment.--><fig id="F10" position="float" orientation="portrait"><object-id xmlns:xlink="http://www.w3.org/1999/xlink" content-type="doi" xlink:type="simple">10.3897/zookeys.1124.89318.figure10</object-id><object-id xmlns:xlink="http://www.w3.org/1999/xlink" content-type="arpha" xlink:type="simple">C1455A7A-CB3C-5397-98FD-9B5C05B0F877</object-id><label>Figure 10.</label><caption><p>Map of the new <italic><tp:taxon-name><tp:taxon-name-part taxon-name-part-type="genus" reg="Trigonopterus">Trigonopterus</tp:taxon-name-part></tp:taxon-name></italic> species of the <italic><tp:taxon-name><tp:taxon-name-part taxon-name-part-type="genus" reg="Trigonopterus">T.</tp:taxon-name-part><tp:taxon-name-part taxon-name-part-type="species" reg="trigonopterus">trigonopterus</tp:taxon-name-part></tp:taxon-name></italic> group across the Sundaland area. Prepared using GeoMapApp (<ext-link xmlns:xlink="http://www.w3.org/1999/xlink" xlink:type="simple" ext-link-type="uri" xlink:href="http://www.geomapapp.org">www.geomapapp.org</ext-link>; ; <xref ref-type="bibr" rid="B17">Ryan et al. 2009</xref>); azure = <italic><tp:taxon-name><tp:taxon-name-part taxon-name-part-type="genus" reg="Trigonopterus">T.</tp:taxon-name-part><tp:taxon-name-part taxon-name-part-type="species" reg="grimmi">grimmi</tp:taxon-name-part></tp:taxon-name></italic> sp. nov., yellow = <italic><tp:taxon-name><tp:taxon-name-part taxon-name-part-type="genus" reg="Trigonopterus">T.</tp:taxon-name-part><tp:taxon-name-part taxon-name-part-type="species" reg="siamensis">siamensis</tp:taxon-name-part></tp:taxon-name></italic> sp. nov., red = " <italic><tp:taxon-name><tp:taxon-name-part taxon-name-part-type="genus" reg="Trigonopterus">T.</tp:taxon-name-part><tp:taxon-name-part taxon-name-part-type="species" reg="singaporensis">singaporensis</tp:taxon-name-part></tp:taxon-name></italic> sp. nov., magenta = <italic><tp:taxon-name><tp:taxon-name-part taxon-name-part-type="genus" reg="Trigonopterus">T.</tp:taxon-name-part><tp:taxon-name-part taxon-name-part-type="species" reg="trigonopterus">trigonopterus</tp:taxon-name-part></tp:taxon-name></italic> Riedel.</p></caption><graphic xmlns:xlink="http://www.w3.org/1999/xlink" xlink:href="zookeys-1124-109_article-89318__-g010.jpg" position="float" orientation="portrait" xlink:type="simple" id="oo_756230.jpg"><uri content-type="original_file" xlink:type="simple">https://binary.pensoft.net/fig/756230</uri></graphic></fig></tp:treatment-sec><ref-list><ref id="B17"><mixed-citation xmlns:xlink="http://www.w3.org/1999/xlink" xlink:type="simple"><person-group><name name-style="western"><surname>Ryan</surname><given-names>WBF</given-names></name><name name-style="western"><surname>Carbotte</surname><given-names>SM</given-names></name><name name-style="western"><surname>Coplan</surname><given-names>J</given-names></name><name name-style="western"><surname>O’Hara</surname><given-names>S</given-names></name><name name-style="western"><surname>Melkonian</surname><given-names>A</given-names></name><name name-style="western"><surname>Arko</surname><given-names>R</given-names></name><name name-style="western"><surname>Weissel</surname><given-names>RA</given-names></name><name name-style="western"><surname>Ferrini</surname><given-names>V</given-names></name><name name-style="western"><surname>Goodwillie</surname><given-names>A</given-names></name><name name-style="western"><surname>Nitsche</surname><given-names>F</given-names></name><name name-style="western"><surname>Bonczkowski</surname><given-names>J</given-names></name><name name-style="western"><surname>Zemsky</surname><given-names>R</given-names></name></person-group> (<year>2009</year>) Global Multi-Resolution Topography (GMRT) synthesis data set. Geochemistry, Geophysics, Geosystems 10(3): Q03014. <ext-link xlink:href="10.1029/2008GC002332" ext-link-type="doi" xlink:type="simple">https://doi.org/10.1029/2008GC002332</ext-link></mixed-citation></ref></ref-list></tp:taxon-treatment>
